# Supplementary material for: Salivary Glands after Prolonged Aluminum Exposure: Proteomic Approach Underlying Biochemical and Morphological Impairments in Rats
Source: Int J Mol Sci. 2022 Feb 18;23(4):2251. doi: 10.3390/ijms23042251 (PMC8877476; doi:10.3390/ijms23042251)
Supplement: Supplementary file 1 [file ijms-23-02251-s001.zip]

Archive with 1 entries (1 files):
- ijms-1555459-supplementary.pdf
